# Supplementary material for: Mechanisms of Antiproliferative Effects of Nobiletin, Scoparone, and Tangeretin Isolated from Citrus reticulata Peel Dichloromethane Extract in Acute Myeloid Leukemia Cells
Source: Int J Mol Sci. 2026 Jan 27;27(3):1256. doi: 10.3390/ijms27031256 (PMC12898205; doi:10.3390/ijms27031256)
Supplement: Supplementary file 1 [file ijms-27-01256-s001.zip]

Archive with 1 entries (1 files):
- ijms-4066000-supplementary.pdf
